# Supplementary material for: Anticonvulsant effects of antiaris toxicaria aqueous extract: investigation using animal models of temporal lobe epilepsy
Source: BMC Res Notes. 2017 Apr 26;10:167. doi: 10.1186/s13104-017-2488-x (PMC5406926; doi:10.1186/s13104-017-2488-x)
Supplement: Supplementary file 1 — Additional file 1. Raw data. [file 13104_2017_2488_MOESM1_ESM.xlsx]

## Sheet: Sheet1
	RAT KAINATE MODEL
	LATENCY TO WET DOG SHAKES (s)
ANIMAL	CONTROL	AAE	CARBAMAZEPINE	NIFEDIPINE
1	9	36	60	34
2	29	60	29	8
3	6	32	57	48
4	1	60	60	60
5	5	17	23	21
6	7	20	25	15
ANIMAL	CONTROL	AAE	CARBAMAZEPINE	NIFEDIPINE
1	1.076	0.914	0.866	0.688
2	0.9984	0.7653	0.7453	0.6512
3	1.1908	0.803	0.7087	0.7276
4	1.064	0.8734	0.8543	0.6987
5	0.917	0.85	0.8501	0.701
6	0.94	0.891	0.901	0.7321
PILOCARPINE SEIZURE MODEL
LATENCY TO SEIZURES (s)
			AAE				DIAZEPAM
ANIMAL	control	100	300	1000		0.3	1	3
1	505	189	544	1213		114	1628	1005
2	15	655	806	451		1052	1227	1603
3	920	394	974	1615		234	986	1161
4	80	1015	103	1523		552	1344	1623
5	1070	488	759	594		338	805	1800
6	1200	230	233	1190		749	1028	1425
7	248	93	696	1047		422	1550	1395
8	116	305	528	1589		689	325	1474
DURATION OF SEIZURES (s)
			AAE				DIAZEPAM
ANIMAL	control	100	300	1000		0.3	1	3
1	648	807	628	287		831	107	751
2	925	575	357	524		265	253	125
3	540	703	418	88		761	392	328
4	942	381	818	126		618	215	94
5	446	650	536	574		697	481	0
6	303	775	767	293		518	313	191
7	706	864	514	317		663	108	184
8	965	739	642	115		719	721	213
PTZ KINDLING
	Vehicle					200mg/kg AAE					400 mg/kg AAE					800 mg/kg AAE
DAY	ANIMAL1	ANIMAL2	ANIMAL3	ANIMAL4	ANIMAL5	ANIMAL1	ANIMAL2	ANIMAL3	ANIMAL4	ANIMAL5	ANIMAL1	ANIMAL2	ANIMAL3	ANIMAL4	ANIMAL5	ANIMAL1	ANIMAL2	ANIMAL3	ANIMAL4	ANIMAL5
1	0	0	0	0	0	0	0	0	0	0	0	0	0	0	0	0	0	0	0	0
3	0	0	0	0	2	2	0	0	0	0	0	0	0	0	0	0	0	0	0	0
5	0	0	0	1	0	0	0	0	0	0	0	0	0	0	0	0	0	0	0	0
7	0	0	0	0	2	3	0	0	4	0	0	0	0	0	0	0	0	0	0	0
9	0	0	0	0	2	3	2	0	0	0	0	0	0	0	0	0	0	0	0	1
11	0	0	4	5	0	3	0	0	0	0	0	2	0	0	2	0	0	0	0	0
13	2	4	4	4	0	0	4	0	0	2	0	5	0	0	0	0	0	0	2	2
15	0	5	4	5	0	0	2	0	0	2	2	5	0	0	0	0	2	0	2	4
17	4	5	4	5	2	3	2	2	2	4	5	5	2	2	2	2	2	0	2	2
19	5	5	5	5	5	3	2	2	2	4	5	5	2	2	2	2	2	0	2	2
	Vehicle					0.1 mg/kg Diazepam					0.3 mg/kg Diazepam					1 mg/kg Diazepam
	ANIMAL1	ANIMAL2	ANIMAL3	ANIMAL4	ANIMAL5	ANIMAL1	ANIMAL2	ANIMAL3	ANIMAL4	ANIMAL5	ANIMAL1	ANIMAL2	ANIMAL3	ANIMAL4	ANIMAL5	ANIMAL1	ANIMAL2	ANIMAL3	ANIMAL4	ANIMAL5
1	0	0	0	0	0	0	0	0	0	0	0	0	0	0	0	0	0	0	0	0
3	0	0	0	0	2	0	0	0	0	0	0	0	0	0	0	0	0	0	0	0
5	0	0	0	1	0	0	0	0	0	0	0	0	0	0	0	0	0	0	0	0
7	0	0	0	0	2	0	0	0	0	0	0	0	0	0	0	0	0	0	0	0
9	0	0	0	0	2	2	2	2	0	0	2	2	2	2	2	0	0	0	2	0
11	0	0	4	5	0	2	2	2	2	0	2	2	2	2	2	0	0	2	0	0
13	2	4	4	4	0	2	2	2	0	0	2	2	2	2	0	2	0	2	2	0
15	0	5	4	5	0	2	2	2	2	2	2	2	2	2	2	5	2	2	0	0
17	4	5	4	5	2	0	2	2	2	2	2	0	2	0	2	2	2	0	2	0
19	5	5	5	5	5	2	2	2	2	2	2	2	2	2	2	2	2	0	2	0
ANIMAL	control	200	400	800		control	0.1	0.3	1
1	17	31	19	6		17	18	22	20
2	33	22	39	10		33	22	18	10
3	37	6	6	0		37	22	22	12
4	45	14	6	14		45	14	18	14
5	21	20	10	20		21	10	18	0
